# Supplementary material for: TNFRSF1A Gene Polymorphism (−610 T > G, rs4149570) as a Predictor of Malnutrition and a Prognostic Factor in Patients Subjected to Intensity-Modulated Radiation Therapy Due to Head and Neck Cancer
Source: Cancers (Basel). 2022 Jul 13;14(14):3407. doi: 10.3390/cancers14143407 (PMC9317796; doi:10.3390/cancers14143407)
Supplement: Supplementary file 1 [file cancers-14-03407-s001.zip]

Archive with 1 entries (1 files):
- cancers-1789343-supplementary.pdf
